# Supplementary material for: The poor prognosis of lacrimal gland adenocarcinoma: a clinical study and literature review
Source: J Cancer Res Clin Oncol. 2024 Jan 23;150(1):26. doi: 10.1007/s00432-023-05510-7 (PMC10806072; doi:10.1007/s00432-023-05510-7)
Supplement: Supplementary file 1 — Supplementary file1 (XLSX 18 KB) [file 432_2023_5510_MOESM1_ESM.xlsx]

## Sheet: Sheet2
Table. Basic information of 50 patients with lacrimal gland adenocarcinoma.
Case	Age/Sex/Laterality	Complaint	Size (cm)	Bone destruction	Nerve or perineural invasion	Invasion of peripheral tissue	Her-2	AR	ER	TNM	Ki-67	Pathology	Treatment	Follow-up (months)	Metastasis	Status
1	73/M/L	Swelling of upper eyelid, pain	3.5	Superior, inferior, lateral, medial	Optic nerve	Choroid, sclera, striated muscle	N/A	N/A	N/A	T4N0M0	0.1	Adenocarcinoma，NOS	ET	63	None	AOD
2	52/M/R	Ocular mass, ptosis	3.5	Superior, lateral	None	Levator muscle	N/A	+	N/A	T2N0M0	0.1	Ductal adenocarcinoma ex pleomorphic adenoma	TR+125I	58	None	AOD
3	36/M/R	Protopsis	2	Superior, lateral	None	Levator muscle, superior oblique	N/A	−	N/A	T1N0M0	0.05	Adenocarcinoma，NOS	TR+125I	46	None	AOD
4	45/F/L	Pain, diplopia	2.7	Superior, lateral	Optic nerve	Levator muscle, superior rectus	+	−	N/A	T2N0M0	0.7	Adenocarcinoma，NOS	TR+RT+CT	36	Lung	DWD
5	69/M/L	Protopsis	3.3	Superior	None	None	N/A	−	N/A	T2N0M0	0.1	Adenocarcinoma ex pleomorphic adenoma	TR+125I	24	Unknown	DOC
6	53/M/L	Protopsis, swelling of upper eyelid, ocular motility disorders	5.1	Inferior, medial, sieve interatrial septum	None	Eyelid, inner canthus, lacrimal sac	N/A	+	N/A	T4N0M0	0.05	Ductal adenocarcinoma	ET	12	Brain, lymph nodes	DWD
7	60/M/R	Protopsis	4	None	None	None	+	+	N/A	T2N0M0	0.4	Ductal adenocarcinoma	TR+125I+CT	24	Parotid gland, lymph nodes	AWD
8	56/F/L	Ocular mass	2.2	Superior, medial, lateral	None	None	+	+	N/A	T2N0M0	0.3	Ductal adenocarcinoma ex pleomorphic adenoma	ET+TR+125I	21	None	AOD
9	50/M/L	Pain, swelling of upper eyelid, ocular mass	3	None	None	None	+	+	N/A	T2N0M0	0.6	Ductal adenocarcinoma	TR+125I	12	Brain	DWD
10	33/M/L	Ocular mass, protopsis	3.5	Superior, lateral, great wing of sphenoid bone	None	Adipose tissue	−	+	−	T4N0M0	0.4	Ductal adenocarcinoma	TR+125I	12	Brain	DWD
11	69/M/L	Protopsis	3.5	Superior, lateral	None	None	+	+	−	T2N0M0	0.3	Ductal adenocarcinoma	TR+125I	24	Brain	DWD
12	60/M/R	Swelling of upper eyelid, pain	3	None	None	None	N/A	N/A	N/A	T2N0M0	0.5	Ductal adenocarcinoma	TR+125I	24	None	DOC
13	47/F/R	Protopsis	2.5	Superior, lateral, sphenoid sinus, sphenoid bone, occipital slope	None	None	+	−	N/A	T4N0M0	0.2	Ductal adenocarcinoma	TR+125I	6	Brain, lung	DWD
14	76/M/R	Protopsis, ocular motility disorders, visual impairment	5	Lateral, medial	Optic nerve	Superior rectus, inferior rectus, medial rectus, lacrimal sac, eyelid	−	+	−	T4N0M0	0.2	Ductal adenocarcinoma	ET	48	Parotid gland, lymph nodes	DWD
15	61/M/L	Protopsis	2.3	None	None	None	+	+	N/A	T2N0M0	0.3	Ductal adenocarcinoma	TR+125I	81	None	AOD
16	45/M/R	Ocular mass	2.2	Frontal bone, great wing of sphenoid bone, superior, lateral	None	Adipose tissue, inferior rectus, internal rectus, inferior oblique	N/A	+	N/A	T4N0M0	0.8	Ductal adenocarcinoma	TR+125I	48	Brain	DWD
17	77/F/L	Ocular mass	1.8	None	Optic nerve	None	+	+	−	T1N0M0	0.5	Ductal adenocarcinoma	TR+125I	72	Brain	DWD
18	52/M/L	Swelling of upper eyelid, protopsis, ocular motility disorders	2.8	Superior, medial, lateral	None	None	−	+	N/A	T2N0M0	0.1	Ductal adenocarcinoma ex pleomorphic adenoma	TR+125I	27	None	AOD
19	62/M/L	Ocular mass	2	None	None	None	N/A	+	N/A	T1N0M0	0.1	Ductal adenocarcinoma ex pleomorphic adenoma	TR+125I	45	None	AOD
20	53/F/R	Ocular mass	3	None	None	None	N/A	N/A	N/A	T2N0M0	0.3	Adenocarcinoma ex pleomorphic adenoma	TR+125I	54	None	AOD
21	68/M/L	Swelling of upper eyelid, protopsis	3	None	None	None	N/A	N/A	N/A	T2N0M0	0.3	Adenocarcinoma ex pleomorphic adenoma	TR+125I	36	Brain	AWD
22	55/F/L	Swelling of upper eyelid, pain, ptosis	3.5	None	Optic nerve	Adipose tissue	N/A	+	N/A	T2N0M0	0.9	Ductal adenocarcinoma ex pleomorphic adenoma	TR+125I	36	Brain	DWD
23	48/M/L	Protopsis, tearing	2.5	None	None	None	+	+	N/A	T2N0M0	0.6	Ductal adenocarcinoma	TR+RT	4	None	AOD
24	46/M/L	Swelling, proptosis	4	None	None	Adipose tissue, Striated muscle, Inferior muscle	−	+	N/A	T2N0M0	0.2	Ductal adenocarcinoma	TR+RT	4	None	AOD
25	59/M/R	Mass	2.1	None	None	Eyelid, Inferior rectus, Striated muscle	+	+	N/A	T4N0M0	0.05	Ductal adenocarcinoma	TR+125I	5	None	AOD
See	64/M/L	Prominence and diplopia	2.5	None	None	None	−	+	−	T2N0M0	N/A	Ductal adenocarcinoma	ET+RT	76	Bone	DWD
See	62/M/L	Swelling of upper eyelid	3.8	None	None	None	+	+	N/A	T2N0M0	N/A	Ductal adenocarcinoma	TR+CT	3	none	AWD
See	53/M/R	Ptosis, fullness and dry eye	1.6	None	None	None	−	N/A	−	T1N0M0	N/A	Ductal adenocarcinoma	ET+RT	6	none	AOD
See	61/M/L	Pain, redness of upper lid	1.9	None	perineural	None	+	+	N/A	T1N1M0	N/A	Ductal adenocarcinoma	ET	2	Neck LN	AWD
See	74/F/L	Proptosis	2.3	None	None	None	+	+	N/A	T2N0M0	N/A	Ductal adenocarcinoma	TR+RT	12	none	AOD
Yang	64/M/L	Proptosis	3.9	Yes	perineural	None	N/A	+	N/A	T4N0M0	N/A	Ductal adenocarcinoma	ET+CT+RT	27	none	AOD
Yang	64/M/R	Proptosis and diplopia	5	Yes	None	None	N/A	+	N/A	T4N0M0	N/A	Ductal adenocarcinoma	ET+RT+CT	21	Neck LN, bilateral upper lobes of the lung	AWD
Patel	54/M/L	Decreasing vision and proptosis	3.4	None	None	None	+	+	N/A	T2N1M1	N/A	Ductal adenocarcinoma	TR+CT	10	Ipsilateral parotid gland and liver	AWD
Andressen	77/M/L	Xerophthalmia, diplopia and blepharitis	3.2	lateral	None	superior rectus muscle	+	+	−	T4N0M0	0.2	Ductal carcinomas	ET+RT	19	none	DOC
Andressen	53/M/L	Lumbar pain, severe headache and proptosis	2.1	None	None	None	+	+	−	T1N0M1	0.2	Ductal carcinomas	None	60	Lungs, liver, suprarenal glands, vertebral column, cerebellum, LN of the neck, thorax, abdomen and groin	DWD
Andressen	73/M/R	Progressive inferonasal globe displacement and proptosis	3	frontal	None	None	+	−	−	T4N0M0	0.4	Ductal carcinomas	TR+RT	17	none	DWD
Touil	55/M/R	Lower lid lesion	4	Yes	None	Adipose tissue	N/A	N/A	N/A	T4N1M0	N/A	Adenocarcinoma，NOS	ET	13	none	DWD
Dennie	53/F/R	Progressive headache, blurring of vision and proptosis	3	Yes	None	brain parenchyma	+	N/A	−	T4N0M0	N/A	Adenocarcinoma，NOS	TR+RT	48	Vertebrae and cerebellum	DWD
Lau	34/F/R	Progressive, painless swelling upper lid	2.8	None	None	None	N/A	N/A	N/A	T2N0M0	N/A	Ductal carcinomas	TR	2	none	AOD
Zhu	49/F/L	Painless, palpable mass, double vision and epiphora	1.1	medial	Yes	upper eyelid and the surrounding soft tissue	+	+	−	T1N0M0	0.6	Ductal carcinomas	ET+RT	9	none	AOD
Ricci	71/M/R	Lumbar pain and exophthalmos	2.3	Yes	None	None	+	+	−	T2NxM1	N/A	Adenocarcinoma，NOS	ET+RT	19	Lumbar spine 1	AWD
Min	46/M/L	Exophthalmos and blurred vision	3	superolateral	None	pachymeninges of the frontal base	N/A	N/A	N/A	T4N0M0	N/A	Ductal adenocarcinoma	TR+RT	5	none	AOD
Kubota	75/M/R	Upper eyelid swelling	2.8	Yes	None	None	+	+	−	T4N1M0	0.6	Ductal adenocarcinoma	RT	24	Cervical LN and lung	DWD
Kubota	67/M/L	Upper eyelid swelling and ptosis	4	None	None	None	−	+	−	T2N0M0	0.7	Ductal adenocarcinoma	ET	16	Submandibular LN, bone and liver	DWD
Kubota	53/M/R	Upper eyelid swelling and ptosis	3.7	None	None	None	−	+	−	T4N0M0	0.2	Ductal adenocarcinoma	ET+RT	52	Spine, brain and liver	DWD
Kubota	39/M/L	Upper eyelid swelling	2.5	Yes	None	None	+	+	−	T4N0M0	0.4	Ductal adenocarcinoma	ET+RT	120	Lung and brain	AWD
Kubota	46/F/R	Upper eyelid swelling	2.5	None	None	None	+	+	−	T2N0M0	0.7	Ductal adenocarcinoma	TR	66	none	AOD
Damasceno	78/M/R	Diplopia, painless, palpable mass and restricted abduction	2.4	None	None	lateral rectus muscle	+	N/A	N/A	T3N0M0	N/A	Ductal adenocarcinoma	ET	24	Ipsilateral parotid and cervical LN	DWD
Lee	50/M/R	Exophthalmos	4	None	None	None	−	N/A	−	T2N0M0	N/A	Ductal adenocarcinoma	TR	10	none	AOD
Kim	47/M/L	Lacrimal gland mass	N/A	N/A	N/A	N/A	N/A	N/A	N/A	N/A	N/A	Ductal adenocarcinoma	ET+RT+CT	204	Chest skin, lymphatics, ilium, rib, femur, spine, orbit, postnasal region and cerebellum	DWD
Milman	59/M/R	Orbital mass and blepharoptosis	1.5	None	None	None	−	N/A	−	T1N1M1	N/A	Ductal adenocarcinoma	ET+RT	6	Parotid and cervical LN	AWD
Kurisu	67/M/R	Visual disturbance	3	Yes	None	adipose tissue	N/A	N/A	N/A	T2N0M0	N/A	Ductal adenocarcinoma	TR+RT	34	Local recurrence, brain, lungs, liver, pancreas, common bile duct	DWD
Krishnakumar	46/M/L	Firm irregular mass with progressive ptosis in the orbit	N/A	N/A	N/A	N/A	N/A	N/A	N/A	N/A	N/A	Ductal adenocarcinoma	ET+RT	19	None Neurofibroma	AOD
Fakhril	73/F/L	ptosis, exophthalmos, diplopia, restricted eye motility	2	None	None	None	+	+	N/A	T1N0M0	0.2	Ductal adenocarcinoma ex pleomorphic adenoma	TR	6	None	AOD
Yang	70/M/L	Proptosis, irregular mass	4	Lateral orbital wall and adjacent skull bone	None	lacrimal gland, upper eyelid, and frontal lobe	N/A	+	−	T4N0M0	N/A	Ductal adenocarcinoma	TR+RT	60	None	AOD
Issiaka	55/M/L	Superolateral mass, exophthalmos, pain, decreased visual acuity	5.3	periosteum of right orbit	None	lateral muscle, upper eyelid, adipose tissue	N/A	N/A	N/A	T4N0M0	N/A	Adenocarcinoma	ET+RT	24	None	AOD
Ashok	62/M/L	Swelling, proptosis, tearing, discharge, redness,	3.8	lateral wall of the orbit, skull base	None	None	−	+	−	T4N0M0	0.22	Ductal adenocarcinoma ex pleomorphic adenoma	TR+RT+CT	12	None	DOC
Garakani	78/M/R	Orbital mass	1.6	superolateral orbital wall	None	None	+	N/A	N/A	T1N0M0	0.9	Ductal adenocarcinoma ex pleomorphic adenoma	TR	9	None	AOD
Aucoin	39/M/L	Proptosis and hypoglobus, decreased visual acuity, restricted eye motility	7.1	lateral orbital wall and greater sphenoid wing	None	frontal sinus	+	+	N/A	T4N0M0	N/A	Ductal adenocarcinoma	ET+CT+RT	5	None	DOC
Kim	71/M/R	Pain,vertical diplopia, head tilt	1.8	None	perineural and intraneural invasion of multiple nerves, the trigeminal nerve	None	+	+	−	T4N0M0	N/A	Ductal Adenocarcinoma	TR+CT+RT	23	None	AOD
